# Supplementary material for: Wheat Straw Return Influences Soybean Root-Associated Bacterial and Fungal Microbiota in a Wheat–Soybean Rotation System
Source: Microorganisms. 2022 Mar 21;10(3):667. doi: 10.3390/microorganisms10030667 (PMC8951542; doi:10.3390/microorganisms10030667)
Supplement: Supplementary file 1 [file microorganisms-10-00667-s001.zip]

Archive with 6 entries (5 files):
- Supplementary File/Fig S1.JPEG
- Supplementary File/Fig S2.JPEG
- Supplementary File/Fig S3.JPEG
- Supplementary File/Table S1.xlsx
- Supplementary File/Table S2.XLSX
- Supplementary File/
