# Supplementary material for: Wheat Straw Return Influences Soybean Root-Associated Bacterial and Fungal Microbiota in a Wheat–Soybean Rotation System
Source: Microorganisms. 2022 Mar 21;10(3):667. doi: 10.3390/microorganisms10030667 (PMC8951542; doi:10.3390/microorganisms10030667)
Supplement: Supplementary file 1 [file microorganisms-10-00667-s001.zip › Supplementary File/Table S1.xlsx]

## Sheet: Sheet1
Table S1. Summary of the indoor seed test and yield of soybean between NSR and WSR across three sites
Site	Treatment	Jining (JN)		Suzhou (SZ)		Xuzhou (XZ)
Year		2017	2018	2017	2018	2017	2018
Plant height (cm)	NSR	60.67±2.86	42.00±3.64	56.40±5.74	45.20±5.96	37.87±4.31	33.84±2.80
	WSR	63.87±2.71	44.47±1.04*	52.51±4.51	30.00±4.42	38.15±3.30	33.97±2.93
Bottom pod height (cm)	NSR	22.07±1.09	13.47±0.87	16.10±2.88	12.50±2.07	12.62±2.98	10.66±2.09
	WSR	21.73±0.55	12.93±0.60	14.05±2.81	7.00±2.21	12.67±2.87	10.06±2.15
Number of main stem nodes	NSR	16.07±045	16.41±0.48	12.50±1.43	10.50±1.08	13.72±0.90	15.04±0.70
	WSR	16.13±0.32*	16.77±0.34	11.40±1.71	8.40±1.43	13.26±0.90	14.96±0.73
Effective branch number	NSR	0.45±0.05	2.11±0.40	0.60±0.97	1.50±0.85	3.00±1.07	2.22±0.68
	WSR	0.61±0.18	1.76±0.28	1.10±1.37	1.80±1.14	3.06±1.35	1.94±0.79
Effective pod number	NSR	29.85±2.17	39.47±4.58	24.70±8.69	26.40±5.06	41.76±13.95	27.90±1.80
	WSR	30.98±3.01	35.61±2.43	26.90±5.97	27.40±8.87	37.02±10.07	28.38±1.72
Grain number per plant	NSR	67.86±2.70	85.24±8.79	45.18±15.52	53.60±9.20	83.68±27.16	63.76±1.85
	WSR	70.32±6.43	78.97±4.69	52.60±10.85	57.60±17.02	75.2±21.28	63.92±1.77
Grain weight per plant (g)	NSR	13.54±0.62	18.84±2.14	8.69±2.62	11.77±0.85	17.76±5.80	13.41±0.73
	WSR	14.83±1.61*	17.09±0.88	10.29±1.60	12.82±3.37**	16.19±4.62	13.53±0.83
100-grain weight (g)	NSR	22.09±0.57	22.28±0.48	19.34±.11	23.01±0.08	21.27±1.46	24.09±1.11
	WSR	22.47±1.12*	22.54±0.54	19.46±0.10	23.06±0.09	21.35±1.58	24.22±1.32
Soybean yields (Kg/666.7m2）	NSR	200.48±7.39	213.22±12.50	161.30±6.97	122.27±7.98	176.97±7.12	163.74±2.79
	WSR	197.65±7.75	216.15±6.28	162.97±15.12*	123.49±4.44	175.96±8.21	164.49±1.84
“*” and “**” represent significant difference of P < 0.05 and P < 0.01 between NSR and WSR according to Student's t-test, respectively.
