# Supplementary material for: Wheat Straw Return Influences Soybean Root-Associated Bacterial and Fungal Microbiota in a Wheat–Soybean Rotation System
Source: Microorganisms. 2022 Mar 21;10(3):667. doi: 10.3390/microorganisms10030667 (PMC8951542; doi:10.3390/microorganisms10030667)
Supplement: Supplementary file 1 [file microorganisms-10-00667-s001.zip › Supplementary File/Table S2.XLSX]

## Sheet: Table S1
Supplementary Table S1. Bacterial and fungal taxa with differential abundance of under wheat straw return
* In columns D-G, "Y" means the indicated compartment had at least one result with significant difference
Red highlights significant increased abundance under wheat straw return (Wilcoxon rank-sum test, P < 0.05).
Green highlights significant reduced abundance under wheat straw return (Wilcoxon rank-sum test, P < 0.05).
			With significance*					Bulk soil (BS)							Rhizosphere (RS)							Rhizoplane (RP)							Endosphere (ES)
								JN	JN	SZ	SZ	XZ	XZ		JN	JN	SZ	SZ	XZ	XZ		JN	JN	SZ	SZ	XZ	XZ		JN	JN	SZ	SZ	XZ	XZ
Group	Genus		BS	RS	RP	ES		2017	2018	2017	2018	2017	2018		2017	2018	2017	2018	2017	2018		2017	2018	2017	2018	2017	2018		2017	2018	2017	2018	2017	2018
Bacteria	Achromobacter	:	-	Y	Y	-	:	0	-0.57866	0.990536	1.21516	0.412924	-0.581794	:	-0.702333	-2.36354	1.20534	0.261766	0.389323	1.46574	:	-0.703997	-1.70296	3.6459	0.581794	-0.132321	-0.115314	:	-0.445613	-0.726913	1.70258	3.20096	1.25418	1.20801
Bacteria	Acidibacter	:	Y	-	-	-	:	0.262233	0.301694	0.744122	0.443807	0.371541	0.199248	:	0.0347432	-0.220401	0.637093	2.71815	-0.156879	0.147443	:	0.470517	-0.681225	0.206294	3.85373	-1.23421	0.533929	:	0.425959	0.799247	-0.67242	-0.360159	-0.467857	0.31815
Bacteria	Acinetobacter	:	-	Y	Y	Y	:	0	-1.43327	-0.411876	1.97179	0	-1.52498	:	-0.344989	5.04481	0.752306	1.19529	-0.920448	-1.04933	:	-1.70557	5.6016	0.651739	1.6725	-1.45522	-2.26166	:	2.17339	0.996537	0.0977594	2.63032	-1.38832	-1.39084
Bacteria	Actinoplanes	:	Y	-	-	-	:	0.0588682	0.999646	-0.718208	-0.0694965	-0.118472	-0.367178	:	-0.319033	-0.901586	-0.459171	1.03381	0.238554	-0.367455	:	0.0544206	-0.746218	0.441026	2.24041	-1.4354	1.04665	:	0.367494	1.55737	-1.24852	2.30676	-0.428088	1.18055
Bacteria	Aeromicrobium	:	Y	-	-	-	:	0.834105	0.475505	-0.904666	0.756594	-0.16887	0.412924	:	1.22118	-0.998909	0.628935	1.49253	0.140826	-0.0779777	:	1.71242	0.283201	-0.24965	4.783	0.209346	1.24878	:	1.28451	1.09374	0.731904	1.7281	-1.31622	0
Bacteria	Arenimonas	:	-	Y	-	-	:	0.0297149	0.142511	0.626807	0.458132	-0.236832	-0.0152582	:	1.64467	-0.34718	1.11319	1.43371	0.115314	-0.221787	:	0	-0.320659	0.458132	0.408763	0.853984	-3.20343e-16	:	0	0	0	0	-0.990536	0.981257
Bacteria	Bacillus	:	-	-	Y	-	:	-0.0109667	-0.545139	-1.99864	0.081643	0.327724	-0.0629806	:	0.76809	0.800141	0.287713	-0.795392	-0.128776	-0.394204	:	-0.352716	1.13857	-0.0904789	-1.09528	-0.151204	-1.10272	:	0.672386	1.16464	-1.21516	0	0.491164	0.57866
Bacteria	Bosea	:	Y	Y	-	-	:	-0.481097	0.191289	1.19733	1.12923	0	0.672386	:	-0.408481	-0.289198	0.278016	1.58073	0.099354	0.734932	:	-0.677499	-0.404751	-0.113562	0.538405	0.784769	-0.304	:	0.336199	1.46574	-0.325997	0.141772	-0.826375	0.481097
Bacteria	Bradyrhizobium	:	-	-	-	Y	:	0.18955	0.0146428	-0.123524	-0.0516954	0.271832	0.510392	:	-0.0227193	-0.541698	-0.472092	0.656993	-0.0681573	0.637197	:	0.393569	-0.467292	-1.29512	1.19284	-2.87612	0.0393016	:	-0.0304576	-0.139318	-2.75954	-0.9891	-0.932297	-1.67938
Bacteria	Burkholderia-Paraburkholderia	:	-	Y	-	-	:	-0.36005	0.203432	0.815565	0.826375	0	0	:	-0.979834	0.172716	-0.0884791	1.99286	2.19567	0	:	-0.351908	-0.138038	-0.635102	2.31583	0	-1.20801	:	-0.215955	1.12078	1.4943	0.799247	-0.572494	0
Bacteria	Candidatus_Solibacter	:	-	Y	-	-	:	0.0344738	0.177714	-0.250958	-0.583806	-0.34718	0.413767	:	-0.702765	-0.685263	-0.114989	0	-0.611424	-0.0927919	:	0.247175	-0.192191	0	1.55992	0.31815	-0.99367	:	0.990536	0	-0.572494	0.572494	0	0
Bacteria	Chitinophaga	:	-	-	Y	-	:	-0.0204487	0.229288	0.552136	1.4193	-1.60171e-16	-0.151579	:	-1.32156	-1.43781	0.25813	1.44307	-0.239529	0.718129	:	-3.34101	-2.71566	-0.511202	2.52351	-0.873746	1.42816	:	-2.4249	0.26051	-0.847544	-0.247175	-0.412924	1.29941
Bacteria	Chryseobacterium	:	Y	-	-	-	:	0.408763	1.04194	-0.114989	2.89045	0.360159	-1.3993	:	0.32431	1.39104	-1.21951	2.45788	-1.08478	2.24115	:	-0.101807	-0.320309	-0.452087	0.592453	-0.729484	1.47395	:	-1.55142	0.902453	-1.16473	-0.137404	0.720068	4.4944
Bacteria	Chryseolinea	:	Y	Y	-	-	:	-0.347428	0.80572	1.13953	0.680928	0.313554	0.187498	:	0.826375	-0.718129	1.63199	1.67283	0.354392	0.0910462	:	0.868716	-0.511317	0.413767	3.42517	0.635916	-0.302081	:	0.261766	0	-0.191289	0.799247	1.55992	0.726913
Bacteria	Chthoniobacter	:	-	Y	-	-	:	-0.101411	-0.798437	0.321762	-1.3205	-0.0613314	0.650755	:	-1.11295	0.800603	-0.58004	1.65862	0.397111	-2.33924	:	1.44296	-1.12459	-0.421118	0.888072	1.26583	2.86352	:	0.358715	1.86525	-0.307424	-0.26051	0	1.20801
Bacteria	Cupriavidus	:	-	Y	Y	-	:	0.477278	-0.702333	-0.0669491	1.46852	0.995771	0.51294	:	0.233547	-0.0181353	-0.366897	1.23188	-0.49832	1.25035	:	-0.813934	-0.611806	-0.710223	1.37538	0.041756	1.61753	:	0.997616	0.80328	-0.908363	0.790174	2.30977	-0.408763
Bacteria	Dactylosporangium	:	-	-	Y	Y	:	-0.203381	0.199187	-0.16648	-0.147897	0.16887	-0.124954	:	-0.0847567	-0.565267	-0.321292	-0.619437	0.151158	-0.733583	:	0.546561	-1.26155	-0.815565	3.35822	-2.20258	0.522112	:	-0.321451	1.25859	-1.80346	1.3993	0.360159	0.408763
Bacteria	Delftia	:	-	-	Y	Y	:	0.508577	0.213914	0.183599	0.0800524	0.110805	-0.294814	:	-0.0629105	0.0596626	-0.766473	2.65077	-1.04734	1.54469	:	-0.337333	-0.677499	-0.940397	1.98803	-0.462246	0.365783	:	-0.0576544	0	-0.924061	-0.0297149	-0.447253	2.97243
Bacteria	Devosia	:	-	-	-	Y	:	-0.497063	0.210419	-0.123642	0.154576	-0.0364769	0.187368	:	0.326255	-0.137446	-0.179442	2.40332	-0.239529	-0.350005	:	0.105542	-0.242074	-0.260089	2.67164	0.180472	-0.283178	:	0.129079	2.07644	-0.584384	1.59969	-0.106775	1.45338
Bacteria	Dokdonella	:	Y	-	-	-	:	0.452151	1.11078	-0.360159	0.31815	-0.981257	0.992414	:	-0.311251	-0.259674	0	1.57233	0.992414	-1.31433	:	-1.01339	-0.357421	-0.262188	1.97179	0.411876	0.320975	:	1.08059	0.805312	0.57866	-0.572494	-0.981257	0
Bacteria	Dyadobacter	:	-	-	Y	-	:	0	0.987423	-0.31815	2.66858	1.29941	0.572494	:	-1.44003	-0.551731	0.247413	0.817483	1.11617	-0.64214	:	0.210849	0.573152	0.274237	4.27371	0.738948	0.500633	:	-1.10747	0	0.220285	-1.92923	1.26007	-0.31815
Bacteria	Emticicia	:	-	-	Y	-	:	0	-0.572494	0	0.408763	0	1.3993	:	1.89299	0.981257	0.888072	0.572494	0.672386	-0.672386	:	1.71933	1.29941	1.45338	1.7805	0.762399	1.92923	:	0	0	-0.320028	-0.408763	-0.799247	0
Bacteria	Ensifer	:	Y	-	Y	-	:	-0.336199	0.63441	0.347428	1.82348	-0.339967	0.4847	:	0.192565	-0.144313	0.146089	2.20281	0.0273471	-0.144677	:	0.232252	-0.414861	1.38866	3.4364	0.823285	0.0862975	:	0.513483	0.806186	3.40657	0.357722	0.320225	0.0239606
Bacteria	Ferruginibacter	:	-	-	Y	Y	:	0.779869	0	-0.137417	-0.54173	-0.0670315	-0.446534	:	0.0472236	0.0900486	0.432464	1.91131	0.496845	0.959572	:	2.10573	0.370949	0.159993	2.14066	0.114989	-0.151158	:	1.7805	0	0.981257	-0.572494	-0.408763	0
Bacteria	Flavobacterium	:	-	-	Y	-	:	-0.853984	-0.117709	0.768662	0.731904	0.752946	3.20343e-16	:	0.854909	-0.232376	-0.125497	3.41916	0.655834	0.161194	:	-0.357632	-1.31907	0.524192	3.4479	1.34395	-0.251046	:	1.11206	-0.572494	-0.945892	1.91131	2.83818	3.48915
Bacteria	Flexibacter	:	-	-	Y	-	:	0	0	0.572494	0	0	-0.572494	:	-0.26051	0	0.572494	2.14066	0	-0.31815	:	0.31815	-0.408763	0.572494	1.29941	-1.56817	1.15941	:	-0.981257	0.572494	0.572494	0	0.672386	0
Bacteria	Gaiella	:	-	Y	Y	-	:	0.045778	0.126966	-0.129659	0.104433	0.0693961	0.473362	:	0.239943	-1.14122	0.845738	1.78126	-0.125338	0.120795	:	-0.408763	0	-0.16887	4.17378	0.648129	0.0702984	:	0	1.7805	-0.572494	-0.26051	-1.29941	1.7805
Bacteria	Hyphomicrobium	:	-	Y	-	-	:	0.397712	0.608669	0.232376	0.786376	0.05883	0.342494	:	0	0.407723	0.313705	2.87438	-0.122718	0.21123	:	0.733583	-0.819925	-0.798498	2.89045	0.186094	0.188228	:	0.313705	0.764906	-0.497972	-0.688724	-0.558781	0.902453
Bacteria	Kribbella	:	Y	Y	-	-	:	-0.0457267	-0.268853	-0.303084	-0.787765	-0.660626	0.820573	:	0.714076	-1.51339	0.115233	1.24517	-0.34644	0.370949	:	1.52498	-0.321451	-1.19733	2.5759	-0.481097	-0.582425	:	0.841256	1.21516	-1.10866	1.4946	-0.408763	0.981257
Bacteria	Lacibacter	:	-	-	Y	-	:	0	0.981257	2.14066	-0.408763	0.580746	-1.20801	:	0	-0.572494	0.0927919	0	0.996192	-1.29941	:	0.981257	0	0.20567	0	2.42863	0.987423	:	0	0	0	0	0	0
Bacteria	Lysobacter	:	-	Y	Y	-	:	0.206255	-0.112423	-0.182145	0.411644	0.228369	-0.0632715	:	1.45741	-0.743089	0.901633	2.32774	-0.340884	0.335713	:	0.855844	-1.58408	0.373996	3.0402	1.13375	0.766148	:	0	1.71933	0.896297	1.50521	-0.124954	1.20801
Bacteria	Massilia	:	Y	Y	-	-	:	-0.0847567	-0.203381	-1.77798	-0.425654	0.288736	-0.394965	:	-0.986625	-0.0791938	-1.7299	0.873746	-0.961615	-0.169713	:	-0.692536	-0.287331	-1.26176	0.285188	-0.549333	-0.852059	:	-0.553827	1.57233	-1.38643	0	-2.60244	1.15941
Bacteria	Microbacterium	:	-	Y	-	Y	:	-0.581794	1.23701	-0.151791	0.298462	-0.28797	0.412924	:	0.508145	0.521163	0.192475	3.44561	0.0374232	1.31376	:	-0.795614	0.0405814	0.347675	1.75481	0.491164	-0.854075	:	0.686449	2.71552	-1.59831	1.96168	0.262526	1.31056
Bacteria	Microvirga	:	-	Y	-	Y	:	0.437798	-0.179442	-0.559212	-0.0735042	-0.123642	-0.0796805	:	0.604583	-0.094812	0.075843	1.16202	-1.04643	-0.119264	:	0	-0.395446	3.20343e-16	2.51213	-0.403841	-0.321762	:	0.408763	-0.191289	-0.726913	2.42058	-1.29941	-0.672386
Bacteria	Mycobacterium	:	Y	-	-	-	:	0.315874	0.358898	0.389157	0.356968	-0.368516	0.664608	:	0.159066	-0.772623	0.425654	2.18432	0.146578	0.0873692	:	0.238996	-0.690481	-0.104203	3.91098	-0.676641	-0.0505321	:	0.378071	1.16886	-0.852059	1.08009	0.16887	1.3993
Bacteria	Niabella	:	-	Y	Y	-	:	0	-0.408763	-1.15941	0	0	-0.572494	:	-0.168431	-0.889518	-0.784494	-0.34644	1.86082	2.15518	:	-0.66473	-2.51809	-1.42603	1.57233	1.549	0.391183	:	0.799247	0.408763	-0.608669	1.56817	-0.527914	0
Bacteria	Niastella	:	-	-	Y	-	:	-0.0739604	0.142511	-0.120939	-0.651581	-0.401435	-0.0405814	:	-0.437433	-0.185927	-0.671437	2.18102	-0.674051	-0.222029	:	-0.346449	-1.16922	-0.825592	2.6098	-1.07902	3.20343e-16	:	0.313907	0	-1.42994	-0.625588	-0.555914	1.71933
Bacteria	Nitrosospira	:	Y	-	-	-	:	0.642361	0.0309916	-0.918425	-0.769475	-0.18997	0.174946	:	0.311432	0.0994145	-0.4847	1.63169	0.13733	-0.0201629	:	0.221486	-0.0847567	-0.321292	3.05422	0.483975	-0.56956	:	0.799247	1.29941	0.411876	-0.31815	-0.981257	0.31815
Bacteria	Nitrospira	:	Y	-	Y	-	:	0.23813	-0.287589	-0.373886	-0.430491	0.0853808	0.0102664	:	0.14068	-0.0360454	0.76809	1.04194	-0.0371361	0.465037	:	0.581794	0.564607	0.935562	1.71933	1.31938	0.289286	:	0	0	0.408763	0.981257	0	1.20801
Bacteria	Nordella	:	-	-	Y	-	:	0.661793	-0.426746	0.598675	-0.55702	0.125338	0.133049	:	0	0.377924	0.414401	0.538405	-0.583806	-0.794763	:	0.0612623	-0.213704	0.05883	1.36917	1.42816	0.382555	:	-0.799247	1.31056	0.136812	-0.411876	1.20801	0.572494
Bacteria	Ohtaekwangia	:	Y	Y	-	-	:	0.238554	0.53546	1.23929	0.696629	0.251393	0.598675	:	1.35593	-1.4946	-0.140033	3.74919	-0.553417	0.118472	:	0.26051	-0.239943	-0.258066	2.68971	0.109477	-0.812025	:	-0.648129	-0.981257	-0.688724	-0.191289	-1.05141	0.981257
Bacteria	Pedobacter	:	Y	Y	-	-	:	0.572494	0	0.31815	1.71933	-0.408763	0.799247	:	0.313705	0.411876	-1.22607	2.66858	0.847148	1.57652	:	-0.311432	-0.913558	1.44389	0.581794	2.9901	1.58034	:	-0.572494	0	0	0.981257	0.672386	0.572494
Bacteria	Phenylobacterium	:	-	-	Y	-	:	-0.41464	0.451394	0.185375	0.584167	-0.309749	-0.0430007	:	0.195832	0.00939545	-0.378218	1.457	-0.137388	-0.189313	:	0.355181	-0.0904789	-0.948739	3.26165	-0.0524169	0.444979	:	0.806673	0.804634	-0.555675	-0.352716	-0.611424	1.55992
Bacteria	Phytohabitans	:	-	-	-	Y	:	-0.151158	-0.0777796	-1.04781	-0.307424	0.261766	0.124954	:	-0.191289	-1.2339	0.120029	1.61753	-0.262188	-0.320975	:	0.57866	-0.996537	3.20343e-16	2.42058	0.550924	0.899283	:	0.580746	-0.581794	-1.56285	-1.11376	0.0714906	1.21876
Bacteria	Pir4_lineage	:	Y	Y	-	-	:	-1.52774	1.21516	0.339599	0.0543934	-0.352852	-1.16265	:	0.799247	0	0.961615	3.34643	0.636824	-1.93908	:	1.55992	0.726913	-0.262188	1.98109	0.0626635	1.99428	:	0	0.481097	0.0823374	-0.648129	-0.68456	0.890571
Bacteria	Pseudarthrobacter	:	Y	-	-	-	:	0.548446	0.27342	-0.825668	-0.0249387	-0.289198	0.645763	:	-0.677435	-0.584735	0.0488803	1.54293	0.185465	0.340375	:	0.51294	0.595098	-0.598675	4.21016	0.227275	0.718194	:	0	0.220587	0	0.841256	0.261766	0.572494
Bacteria	Pseudoduganella	:	Y	-	-	-	:	0.640454	-0.63326	1.60433	0.543321	1.26929	1.09374	:	-0.0530768	-0.748615	-0.61751	0.675217	0.606434	1.27372	:	1.07626	-0.635916	1.19162	1.57932	0.539484	-0.151158	:	0.483975	-0.572494	0.169396	-0.0991729	1.2769	0.981257
Bacteria	Pseudomonas	:	-	Y	-	Y	:	0.167613	-0.955726	-1.46909	0.262399	-0.0351667	-0.186029	:	-0.109178	2.38063	-0.534173	-1.92499	0.964243	1.85276	:	-0.036024	0.440122	-0.177355	-0.512212	-0.26385	-0.403983	:	-0.150403	-1.16265	0.808786	1.21658	-0.0485506	3.70616
Bacteria	RB41	:	Y	-	-	-	:	-0.506106	-0.441079	-0.0970354	-0.383798	-0.588861	-1.02377	:	-0.946602	-0.307428	0.568313	1.47303	0.498335	-0.75323	:	0.368516	-0.215387	0.100854	2.9128	0.902638	1.61753	:	0.987423	0.572494	-0.572494	-0.572494	0	0.572494
Bacteria	Roseiflexus	:	Y	Y	-	-	:	0.331079	0.136024	-0.62925	-0.150949	0.06408	0.410718	:	-1.39147	-1.28414	0.718638	1.3273	-0.145112	-0.932084	:	-1.56117	-0.160386	-0.0663021	3.39228	0.199804	0.359121	:	0.578014	1.58157	-0.961615	-0.0587665	-1.08939	1.44307
Bacteria	Shewanella	:	-	-	Y	-	:	0	0	0	0	0	-0.572494	:	0	-1.82867	0	1.29941	0	-0.981257	:	0	5.36286	0	-3.20626	0	-4.57001	:	0	0.408763	0	0	0	0.981257
Bacteria	Shinella	:	Y	-	-	-	:	0.572494	1.7805	0.648129	0	-0.990536	1.12923	:	1.99049	-0.376755	-0.432629	0.36136	-0.465162	-0.0430007	:	0.762399	-2.251	-0.222241	1.51736	0.0852092	0.729171	:	0.572494	-0.408763	-0.525602	1.65862	-0.160228	0.26051
Bacteria	Sphingobium	:	-	-	Y	-	:	-0.57866	0.16887	-0.773083	0.16887	0.99367	0.279147	:	0.0737999	0.130929	0.353176	2.39454	0.821846	0.14068	:	-0.611424	-0.376755	1.54223	2.64172	1.71157	-0.558781	:	0	0	0.500849	0.99367	-1.74515	0.726913
Bacteria	Sphingomonas	:	-	Y	-	-	:	-0.144377	-0.0473517	-0.251508	-0.140154	-0.275223	-0.244601	:	-0.0879306	0.062041	-0.162872	1.48455	-0.284337	0.152363	:	0.224265	-0.0372221	-0.398991	2.84506	0.0907503	-0.0717514	:	1.05081	1.12927	-0.543176	-0.279787	-0.878312	1.40712
Bacteria	Streptomyces	:	-	Y	-	-	:	0.253424	0.19951	0.104165	0.660904	-0.0678617	0.045778	:	-0.256792	-0.492294	0.291995	1.64729	-0.45011	-0.15748	:	0.33725	-0.348533	-1.04734	2.29126	-0.115428	-0.250473	:	-0.231834	1.37366	-1.11136	-0.298927	-1.18522	0.42081
Bacteria	Taibaiella	:	-	Y	-	-	:	0	0.413767	1.52498	0	0	-0.191289	:	0.0663021	-2.59472	-0.729541	2.83039	-0.713833	0	:	-0.584453	-2.92477	-0.724474	2.8959	-0.10681	0.615786	:	-0.726913	-0.981257	-0.940602	1.18653	-0.529211	-0.572494
Bacteria	Terrimonas	:	Y	Y	-	-	:	0.520329	-0.480123	0.366632	-0.186779	0.18894	-0.262838	:	1.76735	0.717263	-0.190271	2.6098	0.108337	0.742556	:	-0.0991729	-0.657491	-0.469968	3.82288	0.558399	-0.268853	:	1.3993	0.572494	0.463223	-0.31815	0.288736	-0.572494
Bacteria	Variovorax	:	-	Y	-	-	:	0.321292	0.307424	-0.11232	0.370949	0.159993	0.675217	:	0.407904	-0.775297	-0.085285	1.40625	0.188661	0.806725	:	0.247833	-0.0664846	-0.576274	-0.241967	0.466796	0.0154257	:	0.883177	1.66435	-0.491177	-0.480123	-0.0565248	1.43371
Bacteria	11_24	:	-	Y	-	-	:	-0.162175	-0.240741	-0.230081	-0.835301	0.256167	-0.400168	:	-1.31622	-0.582846	0.15172	-0.16887	0.414243	-1.2769	:	1.79382	0.191289	0.191289	0.987423	0.995771	1.79382	:	-0.572494	0	-0.981257	0	0	0
	Total for bacteria		22	28	23	10
Fungi	Acremonium	:	Y	Y	Y	Y	:	2.07803	0.412046	1.61725	1.91942	0.392232	1.24022	:	1.65451	1.0758	0.258689	1.11035	2.13989	0.274828	:	1.22776	0.823719	3.90162	3.38375	2.27964	1.39039	:	1.33331	-0.106264	-1.40999	3.99241	3.11537	0.0614307
Fungi	Alternaria	:	Y	Y	Y	-	:	-1.52438	-0.36616	-1.82907	-0.109745	-2.95617	-1.38522	:	0.454444	0.878096	-1.79105	-0.122913	-2.33634	-0.265519	:	0.885563	0.614275	-1.4753	-0.553642	-2.47697	-0.356161	:	0.426254	-0.752538	-2.29852	0.797397	-0.982496	0.737268
Fungi	Aspergillus	:	Y	Y	-	Y	:	-0.197208	-0.961807	3.47816	-1.45362	-0.59917	-1.31107	:	1.02126	-0.040841	-1.88335	-3.85202	-0.19561	-1.34774	:	1.7449	0.373645	-3.03908	0.222598	0.35427	-1.85258	:	5.10384	-3.12493	-1.71319	2.95376	-1.57048	-2.0372
Fungi	Bipolaris	:	Y	Y	Y	Y	:	-0.65743	0.217285	-1.54024	1.40886	-2.28794	0.322104	:	-1.66749	0.928038	-1.78989	1.94725	-0.546646	0.376909	:	-3.95621	0.304153	-4.04627	1.64463	-1.54087	0.289867	:	-1.5717	0.877179	-3.43992	4.31668	-0.761298	0.854248
Fungi	Calonectria	:	Y	-	-	-	:	0.629795	2.56709	0	0	-2.91994	-2.06474	:	1.40165	2.09898	0	0	0	0	:	1.67328	2.56709	0	-0.629795	-1.06674	0	:	0	8.99753	0	0	0	0
Fungi	Chaetomium	:	-	Y	Y	-	:	-0.324513	-0.0932396	1.16089	-0.142576	0.57391	0.788217	:	2.0063	-0.31712	0.0607437	-1.52146	3.58473	0.862364	:	1.63357	0.39181	0.766659	2.46822	4.19148	2.80746	:	3.09173	-2.0781	-2.39088	-1.80158	1.0074	3.2237
Fungi	Clonostachys	:	-	Y	-	-	:	-0.162025	-0.840841	0.138264	-0.592687	-0.416778	0.885733	:	0.44324	-0.232764	-0.555201	0.424659	2.44184	0.600199	:	-0.875145	-0.527599	-0.329809	-0.201286	1.98389	0.107374	:	0.576794	-2.76332	-2.24154	3.87798	0.629795	2.21978
Fungi	Conocybe	:	-	Y	Y	-	:	5.84692	-3.77183	0.681837	-1.80158	6.8228	-1.90178	:	5.22191	1.95394	-3.26648	-3.57857	2.13649	0.436942	:	5.5776	-0.1949	-3.55008	-5.07803	2.27245	0	:	2.81164	1.74142	3.93495	-1.90178	0.629795	2.09898
Fungi	Coprinellus	:	-	Y	-	-	:	3.73945	1.46919	-1.67679	-4.35112	1.40311	-7.16963	:	-0.323496	1.40999	-1.69198	1.61903	2.09898	1.29289	:	1.02562	-0.384361	0.835038	1.24666	0.17476	-0.370671	:	0	3.28652	5.71288	-0.334913	0	1.90178
Fungi	Coprinopsis	:	-	-	Y	-	:	-0.629795	0	4.74537	1.8532	-1.01051	-0.271626	:	-0.525499	-0.328292	0.0431802	0	0.24455	1.1769	:	-1.28534	0	2.60222	0.820957	0.897219	0.696711	:	-5.27982	2.80824	-1.68236	-0.179521	-2.73654	-1.48518
Fungi	Corynespora	:	Y	Y	Y	Y	:	-0.565739	-0.365231	-3.47348	-3.19154	-1.04348	3.8164	:	0.993423	-0.682785	-2.74517	-1.40165	4.55957	-0.629795	:	-0.0342981	0.561132	-3.23503	-2.06474	3.94219	0	:	1.03776	0.835038	-3.65211	0	1.93729	-2.01452
Fungi	Entoloma	:	-	Y	-	-	:	0.334913	-1.67328	3.07525	0.228498	-4.55097	0	:	-7.93696	-0.870796	-2.27245	-0.365231	2.09898	0	:	-0.436942	-2.41968	0	4.06306	0	0	:	0	0	0	0	-0.629795	-3.51091
Fungi	Exophiala	:	-	-	Y	-	:	0.282095	0.700193	0.943821	0.399107	0	1.03225	:	0.958714	-0.411152	-0.753998	-1.69543	3.02068	-0.771855	:	2.72058	0.1914	2.56709	0.375336	1.40165	0.629795	:	1.58837	-1.25871	2.56709	1.86816	0	0
Fungi	Exserohilum	:	-	-	-	Y	:	0.436942	0	-1.93729	0.88403	-1.79748	-0.344576	:	0.228498	1.94316	-0.307677	0.330619	-1.90178	0.110475	:	0.436942	1.88942	1.989	-1.43611	-2.27245	-0.0590327	:	-0.334913	2.76561	-0.629795	0	-3.10715	0.487816
Fungi	Fusarium	:	Y	Y	Y	-	:	-0.518235	-0.359393	-0.233443	-0.927096	-0.612684	0.240048	:	-0.278531	-1.08188	0.369067	-1.16223	1.1487	-0.372023	:	-0.666229	-0.909075	-0.353621	-1.55811	-0.72264	0.972563	:	-0.316965	-0.19052	0.366272	-0.698024	1.30189	0.079126
Fungi	Gibberella	:	Y	Y	Y	-	:	-0.850719	-0.272897	-1.58542	-1.06881	-1.28359	0.025573	:	-0.726794	-1.20774	-0.19086	-0.333635	-0.727492	-0.991317	:	-0.637003	0.250686	-0.671166	-0.161031	-1.15801	-1.53348	:	-1.93176	-1.03369	-2.08828	1.13796	-1.70383	0.734202
Fungi	Guehomyces	:	Y	-	Y	Y	:	-0.107635	0.117612	1.40165	-3.49291	0.629795	-0.629795	:	1.0513	2.78731	-1.90178	-0.71943	2.69454	1.36054	:	0.450505	1.85705	-0.629795	-0.835038	0	0.771855	:	1.40165	5.25624	0	0	0	0
Fungi	Humicola	:	Y	Y	-	-	:	-1.31258	0.0825438	0.565147	-1.19458	-0.585888	0.386877	:	0.410125	0.389295	-0.287404	-2.76822	1.617	-0.980143	:	0.547754	0.061856	0.1171	-1.6896	1.46348	-1.3557	:	0	0.629795	0	-2.81164	-1.46919	3.28652
Fungi	Ilyonectria	:	-	Y	-	-	:	-0.69972	0.121169	0	0.629795	-0.253693	0.630738	:	0.697333	-1.13836	-0.629795	0	1.21744	0.943601	:	1.1189	-2.3066	0	-1.40165	-0.0569701	-0.711391	:	0.586567	0.126164	-1.06674	0.622515	-0.687883	-6.5332
Fungi	Metacordyceps	:	Y	Y	Y	Y	:	0.964105	0.526955	-0.508694	-1.50212	0.575523	0.394085	:	2.30277	-0.58695	-1.97436	-2.38048	1.79086	1.22767	:	-0.0941611	0.408916	-0.870796	-1.78335	2.29577	0.753256	:	-2.17487	0.859241	-1.40165	0	2.91994	-3.43992
Fungi	Microdochium	:	Y	-	-	-	:	-0.149825	-0.704986	0.218286	-1.02721	-0.352222	0.836712	:	2.08783	-0.925418	-0.210883	-0.942809	0.403792	0.44722	:	3.57123	-0.344054	-0.111776	-1.41697	-0.168555	-0.471833	:	5.75607	-1.16543	-2.27245	-1.06674	-3.05006	-0.663485
Fungi	Monographella	:	Y	Y	Y	Y	:	-0.955124	-0.556981	0.55922	-1.37782	-0.799993	0.818579	:	0.251361	0.204933	-0.668602	-0.679703	1.83403	0.818164	:	-0.779096	0.10809	-2.77858	-0.58311	1.72587	0.440493	:	-2.62242	0.452905	-4.47404	2.02683	-0.743038	0.563854
Fungi	Mortierella	:	Y	Y	Y	Y	:	0.0690408	-0.0722645	-0.335498	0.523792	1.39578	1.2638	:	0.684259	0.739775	-2.45348	-1.3183	3.263	1.53074	:	1.12615	0.23753	-0.724632	-1.02152	3.11452	-0.0427797	:	1.34287	0.230461	-4.1227	0.23749	0.263962	-0.470869
Fungi	Mycosphaerella	:	Y	Y	Y	-	:	0.45219	0.134572	1.97774	3.19041	3.94632	2.80788	:	-0.70629	-0.442142	0.71888	0.394233	2.93105	1.99417	:	1.55255	-0.763665	1.27016	1.9874	1.43613	1.87642	:	1.06674	0	0.771855	3.02068	1.46919	0
Fungi	Myrmecridium	:	-	Y	Y	-	:	-0.873417	-0.79817	1.01407	2.57646	0.771855	0.334913	:	2.48738	0.185796	0.80208	-0.209043	2.8094	2.0481	:	1.08135	1.00432	2.15919	0.624867	3.13457	1.38474	:	0.753856	0.228498	-1.04348	2.03827	2.37077	0.629795
Fungi	Myrothecium	:	-	-	Y	-	:	-0.855459	-0.683788	0	-2.02859	-0.366576	-1.50212	:	-0.358341	1.85541	0.678718	1.46981	0.198411	0.98238	:	-1.46728	1.66853	-1.13945	0.170849	0.885992	0.456214	:	-2.09108	-0.178139	-4.22314	0.704519	2.82465	-0.353582
Fungi	Neurospora	:	Y	Y	-	-	:	-0.320121	-0.217478	0.374106	-2.06078	0.335169	0.455311	:	0.179414	-0.438991	-1.72731	-0.932801	4.08084	1.07389	:	-1.44698	0.752454	-0.182551	-0.925567	0.672908	-0.0281088	:	1.74142	-6.12857	0	-0.301371	-2.73546	-0.816371
Fungi	Panaeolus	:	-	Y	-	-	:	1.12694	3.51095	6.66834	0.629795	0	0	:	-2.96989	1.18753	1.66538	1.06674	0.629795	0	:	-4.70227	1.0645	1.50035	1.06674	0	0	:	2.02372	1.06674	-1.04348	4.58427	0	0
Fungi	Penicillium	:	Y	Y	Y	Y	:	-0.840442	-0.607506	-2.22625	1.52626	-0.360584	-0.93195	:	0.551273	-0.578282	-0.772579	-1.789	1.46947	0.411954	:	-0.134844	0.845838	-0.371163	2.8674	0.624857	1.34199	:	0.391594	-3.05427	-2.29014	1.14087	0.210513	-0.980283
Fungi	Periconia	:	-	Y	Y	-	:	-0.265837	-0.793403	0.658626	-0.0676588	-0.187462	0.272042	:	1.15711	0.0646274	0.391594	-1.00786	1.82019	-0.972407	:	-0.761298	1.01586	0	0.224391	2.09108	-0.359272	:	3.99241	1.64265	-1.40165	0.508914	3.11484	-3.81266
Fungi	Phaeosphaeria	:	Y	Y	Y	Y	:	-1.27198	1.20628	-1.27777	2.7922	0.606539	2.8087	:	1.6278	0.124042	0.748232	1.40859	1.16543	2.22186	:	0.771855	-0.43157	2.06077	-0.122266	1.50166	1.72351	:	0.436942	1.25156	-1.90178	5.79376	0.593404	0.393613
Fungi	Podospora	:	-	Y	-	-	:	-0.59917	3.15539	-2.54584	3.43447	-0.208644	-1.48101	:	0.629795	-2.36271	0.0825642	2.61767	3.26648	0.598074	:	1.21306	-5.12662	3.71553	-0.472457	2.00522	0.719068	:	0	1.06674	-0.78719	-5.21075	1.5939	-1.04043
Fungi	Preussia	:	Y	Y	-	Y	:	-0.745382	0.474326	-2.12867	-1.0151	0.293453	-0.456772	:	0.436942	-1.60025	-1.97135	-1.72007	-2.46431	-1.26982	:	0.771855	-2.93157	-1.50926	-1.44924	-0.524884	-1.60037	:	0	-1.29289	-1.60607	0.932442	-6.87671	-0.179678
Fungi	Pseudaleuria	:	-	Y	-	-	:	0.232919	1.12662	2.85101	1.18868	-0.305555	-0.464291	:	0.00495215	2.37365	-0.745382	2.3066	0.456077	-4.28024	:	0	-0.629795	0	0	-3.11484	0	:	0	0	0	0	-2.24154	0
Fungi	Pseudozyma	:	-	Y	-	-	:	-1.27198	0	-1.38474	0	0	0	:	-0.0941611	-0.629795	0.353456	0	1.37231	0	:	-0.461569	0.334913	0.0265565	0	0.938577	-0.629795	:	1.06674	0	-1.06674	0	0.961807	0
Fungi	Pyrenochaetopsis	:	Y	Y	Y	Y	:	2.58128	1.92436	0.930783	-0.907549	0.143423	1.00614	:	2.98967	2.08195	-1.46199	-0.0357767	0.863348	0.475748	:	2.36263	2.34515	-0.820957	-0.0304847	0.76567	0.405747	:	1.77715	4.63101	-0.629795	3.70505	1.88701	0.765953
Fungi	Pyrenophora	:	Y	-	-	-	:	4.13023	1.93009	5.08309	6.07101	3.28652	-4.37187	:	-1.5764	-1.32007	-1.39423	0.504901	-4.58452	-1.90178	:	0.94078	-7.29958	5.667	5.59078	0	8.84619	:	3.07525	0	0	0	0.629795	1.06674
Fungi	Rhizophlyctis	:	-	Y	-	-	:	-1.05222	-0.580933	-2.69762	-0.766319	-1.7449	1.01586	:	-0.959058	1.10293	-2.04973	-4.19881	-0.654245	0.113596	:	-3.43115	-1.27411	0.264428	1.20446	-3.25518	0.271671	:	-1.90178	-3.26148	-1.06674	-0.615529	1.80158	-4.00545
Fungi	Rhizopycnis	:	-	-	Y	Y	:	0.842393	-0.27028	-0.100739	-0.344976	0	0	:	0.505578	0.266963	-1.1816	-1.00571	1.67328	0.629795	:	0.433223	-0.263167	-1.4369	-1.65705	0	0.629795	:	0.522169	0.997525	-1.9586	-0.312096	-0.370671	1.7449
Fungi	Roussoella	:	-	Y	Y	-	:	0.328323	-0.822839	0.629795	1.06674	-0.0887251	-0.500422	:	0.960707	-0.356284	-2.3034	0.629795	2.0514	-0.41945	:	0.423366	-1.69789	0	0	2.16212	-0.779856	:	0.708134	-0.427134	-0.629795	0	1.10057	0.0611843
Fungi	Schizothecium	:	-	-	-	Y	:	-0.756272	0.0491982	0.501856	1.76884	1.49089	-2.40144	:	-1.20636	0.257473	-0.563661	0.852306	-0.853062	0.630902	:	0.845923	-1.21744	-0.500916	-0.428875	0.837105	1.97379	:	0.334913	-2.09898	-4.11204	2.19034	-0.633631	-0.432081
Fungi	Stachybotrys	:	Y	-	Y	-	:	0.225404	-0.540173	1.42852	1.23598	-1.23474	0.311686	:	-0.492665	0.43877	-0.16759	0.760424	-1.05221	0.234378	:	0.139811	0.0536111	3.20343e-16	1.85297	-1.77559	-0.757231	:	-1.03225	-0.328292	0	3.07525	-2.01859	1.9624
Fungi	Talaromyces	:	-	-	Y	-	:	-0.677642	-0.0960249	1.2557	2.87773	0.902019	2.26981	:	0.544988	1.64228	-0.0743201	0.219697	2.55582	-0.929441	:	-0.654841	1.02814	-0.626718	3.97278	2.95148	-1.39043	:	0.893297	-0.602921	-0.425706	0.313627	1.3557	0.653772
Fungi	Trichoderma	:	Y	Y	Y	Y	:	-0.0559782	0.930137	4.02193	1.16292	0	1.16454	:	0.208278	0.121893	2.89525	1.24786	2.57646	2.36261	:	0.668045	1.05587	2.79097	2.43626	0.921695	1.00571	:	-3.02066	1.64166	2.02716	5.21431	-0.370671	3.12162
Fungi	Zopfiella	:	Y	-	-	-	:	-0.293118	-0.326215	1.17307	-1.3206	-1.90178	1.90178	:	0.505578	-0.0827349	0.0851055	-1.44239	1.90178	1.40165	:	-1.9498	-0.816371	-3.03978	1.33709	0	0	:	1.36054	0	-2.91994	-2.56709	0	0
	Total for fungi		24	32	26	16
	Total for all		46	60	49	26
